# Supplementary material for: Development of an RT-LAMP Assay for Detecting tet(M) in Enterococcus Species: Enhancing AMR Surveillance Within the One Health Sectors
Source: Diagnostics (Basel). 2025 May 12;15(10):1213. doi: 10.3390/diagnostics15101213 (PMC12109771; doi:10.3390/diagnostics15101213)
Supplement: Supplementary file 1 [file diagnostics-15-01213-s001.zip]

Archive with 1 entries (1 files):
- diagnostics-3584120-supplementary.pdf
